# Supplementary material for: Cell Count Differentials by Cytomorphology and Next-Generation Flow Cytometry in Bone Marrow Aspirate: An Evidence-Based Approach
Source: Diagnostics (Basel). 2023 Mar 11;13(6):1071. doi: 10.3390/diagnostics13061071 (PMC10047335; doi:10.3390/diagnostics13061071)
Supplement: Supplementary file 1 [file diagnostics-13-01071-s001.zip]

Archive with 1 entries (1 files):
- diagnostics-2242335-supplementary.pdf
